# Supplementary material for: Osteosarcoma cells with genetic signatures of BRCAness are susceptible to the PARP inhibitor talazoparib alone or in combination with chemotherapeutics
Source: Oncotarget. 2016 Jul 20;8(30):48794–806. doi: 10.18632/oncotarget.10720 (PMC5564725; doi:10.18632/oncotarget.10720)
Supplement: Supplementary file 2 [file oncotarget-08-48794-s002.xlsx]

## Sheet: Tabelle1
	MG63
Talazoparib	Tala	TMZ	Fa	CI		SN-38	Fa	CI		Cis	Fa	CI		Doxo	Fa	CI		MTX	Fa	CI		Carbo/Etop	Fa	CI
10 nM	10	10	0.429	0.113	10	0.5	0.244	0.485	10	50	0.243	0.425	10	5	0.168	0.588	10	1	0.168	0.965	10	50	0.271	0.513
	10	50	0.75	0.042	10	1	0.324	0.607	10	100	0.209	0.965	10	10	0.314	0.467	10	5	0.18	1.002	10	100	0.331	0.54						TMZ
	10	100	0.862	0.031	10	2	0.479	0.826	10	500	0.466	0.331	10	50	0.59	1.124	10	10	0.176	1.33	10	200	0.444	0.504
Talazoparib		TMZ	Fa	CI		SN-38	Fa	CI		Cis	Fa	CI		Doxo	Fa	CI		MTX	Fa	CI		Carbo/Etop	Fa	CI
50 nM	50	10	0.582	0.145	50	0.5	0.338	0.615	50	50	0.292	0.812	50	5	0.344	0.593	50	1	0.357	0.45	50	50	0.432	0.421
	50	50	0.821	0.036	50	1	0.413	0.64	50	100	0.331	0.719	50	10	0.39	0.633	50	5	0.403	0.314	50	100	0.499	0.355
	50	100	0.896	0.025	50	2	0.552	0.776	50	500	0.572	0.258	50	50	0.614	1.143	50	10	0.413	0.317	50	200	0.532	0.434
Talazoparib		TMZ	Fa	CI		SN-38	Fa	CI		Cis	Fa	CI		Doxo	Fa	CI		MTX	Fa	CI		Carbo/Etop	Fa	CI
100 nM	100	10	0.644	0.172	100	0.5	0.407	0.629	100	50	0.455	0.568	100	5	0.444	0.607	100	1	0.438	0.409	100	50	0.453	0.624
	100	50	0.865	0.031	100	1	0.456	0.69	100	100	0.485	0.507	100	10	0.458	0.707	100	5	0.421	0.503	100	100	0.504	0.522
	100	100	0.916	0.022	100	2	0.604	0.737	100	500	0.624	0.291	100	50	0.626	1.195	100	10	0.396	0.671	100	200	0.531	0.583
	ZK-58
Talazoparib		TMZ	Fa	CI		SN-38	Fa	CI		Cis	Fa	CI		Doxo	Fa	CI		MTX	Fa	CI		Carbo/Etop	Fa	CI
10 nM	10	10	0.466	0.094	10	0.5	0.246	1.127	10	50	0.369	1.548	10	5	0.398	0.958	10	1	0.327	2	10	50	0.371	0.659
	10	50	0.684	0.015	10	1	0.21	1.858	10	100	0.415	1.581	10	10	0.463	0.722	10	5	0.35	2	10	100	0.41	0.721
	10	100	0.773	0.006	10	2	0.377	0.77	10	500	0.551	1.641	10	50	0.594	0.865	10	10	0.309	2	10	200	0.506	0.702						SN-38
Talazoparib		TMZ	Fa	CI		SN-38	Fa	CI		Cis	Fa	CI		Doxo	Fa	CI		MTX	Fa	CI		Carbo/Etop	Fa	CI
50 nM	50	10	0.563	0.212	50	0.5	0.48	0.668	50	50	0.41	2	50	5	0.465	1.701	50	1	0.5	2	50	50	0.49	0.709
	50	50	0.759	0.035	50	1	0.465	0.843	50	100	0.448	1.944	50	10	0.493	1.444	50	5	0.493	2	50	100	0.524	0.667
	50	100	0.807	0.019	50	2	0.546	0.646	50	500	0.616	0.961	50	50	0.624	0.895	50	10	0.523	2	50	200	0.604	0.556
Talazoparib		TMZ	Fa	CI		SN-38	Fa	CI		Cis	Fa	CI		Doxo	Fa	CI		MTX	Fa	CI		Carbo/Etop	Fa	CI
100 nM	100	10	0.651	0.2	100	0.5	0.506	1.019	100	50	0.525	1.121	100	5	0.509	2	100	1	0.56	2	100	50	0.529	0.873
	100	50	0.802	0.042	100	1	0.52	0.999	100	100	0.551	1.008	100	10	0.53	1.753	100	5	0.554	2	100	100	0.564	0.748
	100	100	0.828	0.029	100	2	0.593	0.729	100	500	0.658	0.707	100	50	0.636	1.038	100	10	0.58	2	100	200	0.619	0.649
	SaOS-2
Talazoparib		TMZ	Fa	CI		SN-38	Fa	CI		Cis	Fa	CI		Doxo	Fa	CI		MTX	Fa	CI		Carbo/Etop	Fa	CI
0.5 µM	0.5	50	0.556	0.142	0.5	0.5	0.323	0.542	0.5	50	0.403	0.321	0.5	5	0.315	0.803	0.5	1	0.207	0.421	0.5	50	0.225	0.383
	0.5	100	0.678	0.12	0.5	1	0.435	0.422	0.5	100	0.327	0.747	0.5	10	0.429	0.587	0.5	5	0.3	0.216	0.5	100	0.256	0.387
	0.5	200	0.731	0.16	0.5	2	0.559	0.359	0.5	500	0.541	0.559	0.5	50	0.651	0.82	0.5	10	0.282	0.246	0.5	200	0.316	0.369
Talazoparib		TMZ	Fa	CI		SN-38	Fa	CI		Cis	Fa	CI		Doxo	Fa	CI		MTX	Fa	CI		Carbo/Etop	Fa	CI
1 µM	1	50	0.628	0.097	1	0.5	0.333	0.728	1	50	0.322	0.731	1	5	0.383	0.738	1	1	0.286	0.468	1	50	0.324	0.289
	1	100	0.695	0.11	1	1	0.417	0.594	1	100	0.349	0.854	1	10	0.475	0.568	1	5	0.267	0.536	1	100	0.32	0.358
	1	200	0.749	0.141	1	2	0.601	0.318	1	500	0.562	0.554	1	50	0.658	0.816	1	10	0.294	0.448	1	200	0.372	0.335
Talazoparib		TMZ	Fa	CI		SN-38	Fa	CI		Cis	Fa	CI		Doxo	Fa	CI		MTX	Fa	CI		Carbo/Etop	Fa	CI
5 µM	5	50	0.615	0.186	5	0.5	0.54	0.651	5	50	0.52	0.624	5	5	0.558	0.676	5	1	0.44	0.939	5	50	0.441	0.534						Cis
	5	100	0.736	0.102	5	1	0.625	0.428	5	100	0.553	0.627	5	10	0.577	0.697	5	5	0.457	0.855	5	100	0.467	0.474
	5	200	0.626	0.411	5	2	0.719	0.278	5	500	0.648	0.541	5	50	0.713	0.721	5	10	0.463	0.828	5	200	0.475	0.497
	MNNG-HOS
Talazoparib		TMZ	Fa	CI		SN-38	Fa	CI		Cis	Fa	CI		Doxo	Fa	CI		MTX	Fa	CI		Carbo/Etop	Fa	CI
0.5 µM	0.5	50	0.7	0.17	0.5	0.5	0.314	0.718	0.5	50	0.337	0.576	0.5	5	0.348	0.762	0.5	1	0.285	0.393	0.5	50	0.224	0.836
	0.5	100	0.846	0.172	0.5	1	0.473	0.326	0.5	100	0.452	0.205	0.5	10	0.477	0.355	0.5	5	0.315	0.29	0.5	100	0.305	0.271
	0.5	200	0.921	0.204	0.5	2	0.589	0.425	0.5	500	0.544	0.199	0.5	50	0.593	0.701	0.5	10	0.28	0.441	0.5	200	0.312	0.248
Talazoparib		TMZ	Fa	CI		SN-38	Fa	CI		Cis	Fa	CI		Doxo	Fa	CI		MTX	Fa	CI		Carbo/Etop	Fa	CI
1 µM	1	50	0.784	0.123	1	0.5	0.501	0.258	1	50	0.463	0.294	1	5	0.481	0.345	1	1	0.452	0.147	1	50	0.462	0.089
	1	100	0.888	0.134	1	1	0.528	0.324	1	100	0.44	0.399	1	10	0.526	0.325	1	5	0.445	0.158	1	100	0.38	0.22
	1	200	0.944	0.158	1	2	0.669	0.382	1	500	0.535	0.279	1	50	0.634	0.584	1	10	0.501	0.095	1	200	0.395	0.186
Talazoparib		TMZ	Fa	CI		SN-38	Fa	CI		Cis	Fa	CI		Doxo	Fa	CI		MTX	Fa	CI		Carbo/Etop	Fa	CI
5 µM	5	50	0.878	0.078	5	0.5	0.625	0.291	5	50	0.562	0.504	5	5	0.549	0.621	5	1	0.566	0.255	5	50	0.435	0.596
	5	100	0.928	0.097	5	1	0.712	0.239	5	100	0.537	0.664	5	10	0.565	0.602	5	5	0.558	0.275	5	100	0.471	0.403						Dox
	5	200	0.95	0.146	5	2	0.849	0.275	5	500	0.647	0.264	5	50	0.661	0.616	5	10	0.533	0.348	5	200	0.499	0.298
	U2OS
Talazoparib		TMZ	Fa	CI		SN-38	Fa	CI		Cis	Fa	CI		Doxo	Fa	CI		MTX	Fa	CI		Carbo/Etop	Fa	CI
0.5 µM	0.5	50	0.286	0.425	0.5	0.5	0.154	2	0.5	50	0.198	0.233	0.5	5	0.121	0.347	0.5	1	0.257	1.267	0.5	50	0.259	0.234
	0.5	100	0.377	0.307	0.5	1	0.185	2	0.5	100	0.229	0.107	0.5	10	0.244	0.267	0.5	5	0.316	0.103	0.5	100	0.263	0.391
	0.5	200	0.412	0.442	0.5	2	0.27	2	0.5	500	0.104	2	0.5	50	0.281	0.962	0.5	10	0.303	0.215	0.5	200	0.271	0.677
Talazoparib		TMZ	Fa	CI		SN-38	Fa	CI		Cis	Fa	CI		Doxo	Fa	CI		MTX	Fa	CI		Carbo/Etop	Fa	CI
1 µM	1	50	0.2	2	1	0.5	0.235	2	1	50	0.254	0.112	1	5	0.233	0.246	1	1	0.294	0.03	1	50	0.277	0.232
	1	100	0.196	2	1	1	0.192	2	1	100	0.262	0.096	1	10	0.271	0.297	1	5	0.238	2	1	100	0.289	0.338
	1	200	0.279	1.781	1	2	0.297	2	1	500	0.281	0.088	1	50	0.287	0.997	1	10	0.218	2	1	200	0.283	0.647
Talazoparib		TMZ	Fa	CI		SN-38	Fa	CI		Cis	Fa	CI		Doxo	Fa	CI		MTX	Fa	CI		Carbo/Etop	Fa	CI
5 µM	5	50	0.282	0.919	5	0.5	0.269	2	5	50	0.334	0.098	5	5	0.241	0.773	5	1	0.263	2	5	50	0.253	0.879
	5	100	0.293	0.993	5	1	0.27	2	5	100	0.35	0.074	5	10	0.255	0.806	5	5	0.259	2	5	100	0.295	0.542
	5	200	0.328	1.032	5	2	0.372	2	5	500	0.337	0.113	5	50	0.299	1.334	5	10	0.25	2	5	200	0.315	0.641						MTX
																														Etop/Carbo

## Sheet: Table mod for Suppl. Tbl
	MG63					MG63					MG63					MG63					MG63					MG63
	Tala [nM]	TMZ [µM]	Fa	CI		Tala [nM]	SN-38 [nM]	Fa	CI		Tala [nM]	Cis [µM]	Fa	CI		Tala [nM]	Doxo [µg/ml]	Fa	CI		Tala [nM]	MTX [µg/ml]	Fa	CI		Tala [nM]	Carbo/Etop [µg/ml]	Fa	CI
	10	10	0.429	0.113		10	0.5	0.244	0.485		10	0.05	0.243	0.425		10	0.005	0.168	0.588		10	0.001	0.168	0.965		10	0.05	0.271	0.513
	10	50	0.75	0.042		10	1	0.324	0.607		10	0.1	0.209	0.965		10	0.01	0.314	0.467		10	0.005	0.18	1.002		10	0.1	0.331	0.54
	10	100	0.862	0.031		10	2	0.479	0.826		10	0.5	0.466	0.331		10	0.05	0.59	1.124		10	0.01	0.176	1.33		10	0.2	0.444	0.504
	50	10	0.582	0.145		50	0.5	0.338	0.615		50	0.05	0.292	0.812		50	0.005	0.344	0.593		50	0.001	0.357	0.45		50	0.05	0.432	0.421
	50	50	0.821	0.036		50	1	0.413	0.64		50	0.1	0.331	0.719		50	0.01	0.39	0.633		50	0.005	0.403	0.314		50	0.1	0.499	0.355
	50	100	0.896	0.025		50	2	0.552	0.776		50	0.5	0.572	0.258		50	0.05	0.614	1.143		50	0.01	0.413	0.317		50	0.2	0.532	0.434
	100	10	0.644	0.172		100	0.5	0.407	0.629		100	0.05	0.455	0.568		100	0.005	0.444	0.607		100	0.001	0.438	0.409		100	0.05	0.453	0.624
	100	50	0.865	0.031		100	1	0.456	0.69		100	0.1	0.485	0.507		100	0.01	0.458	0.707		100	0.005	0.421	0.503		100	0.1	0.504	0.522
	100	100	0.916	0.022		100	2	0.604	0.737		100	0.5	0.624	0.291		100	0.05	0.626	1.195		100	0.01	0.396	0.671		100	0.2	0.531	0.583
	ZK-58					ZK-58					ZK-58					ZK-58					ZK-58					ZK-58
	Tala [nM]	TMZ [µM]	Fa	CI		Tala [nM]	SN-38 [nM]	Fa	CI		Tala [nM]	Cis [µM]	Fa	CI		Tala [nM]	Doxo [µg/ml]	Fa	CI		Tala [nM]	MTX [µg/ml]	Fa	CI		Tala [nM]	Carbo/Etop [µg/ml]	Fa	CI
	10	10	0.466	0.094		10	0.5	0.246	1.127		10	0.05	0.369	1.548		10	0.005	0.398	0.958		10	0.001	0.327	2		10	0.05	0.371	0.659
	10	50	0.684	0.015		10	1	0.21	1.858		10	0.1	0.415	1.581		10	0.01	0.463	0.722		10	0.005	0.35	2		10	0.1	0.41	0.721
	10	100	0.773	0.006		10	2	0.377	0.77		10	0.5	0.551	1.641		10	0.05	0.594	0.865		10	0.01	0.309	2		10	0.2	0.506	0.702
	50	10	0.563	0.212		50	0.5	0.48	0.668		50	0.05	0.41	2		50	0.005	0.465	1.701		50	0.001	0.5	2		50	0.05	0.49	0.709
	50	50	0.759	0.035		50	1	0.465	0.843		50	0.1	0.448	1.944		50	0.01	0.493	1.444		50	0.005	0.493	2		50	0.1	0.524	0.667
	50	100	0.807	0.019		50	2	0.546	0.646		50	0.5	0.616	0.961		50	0.05	0.624	0.895		50	0.01	0.523	2		50	0.2	0.604	0.556
	100	10	0.651	0.2		100	0.5	0.506	1.019		100	0.05	0.525	1.121		100	0.005	0.509	2		100	0.001	0.56	2		100	0.05	0.529	0.873
	100	50	0.802	0.042		100	1	0.52	0.999		100	0.1	0.551	1.008		100	0.01	0.53	1.753		100	0.005	0.554	2		100	0.1	0.564	0.748
	100	100	0.828	0.029		100	2	0.593	0.729		100	0.5	0.658	0.707		100	0.05	0.636	1.038		100	0.01	0.58	2		100	0.2	0.619	0.649
	SaOS-2					SaOS-2					SaOS-2					SaOS-2					SaOS-2					SaOS-2
	Tala [nM]	TMZ [µM]	Fa	CI		Tala [nM]	SN-38 [nM]	Fa	CI		Tala [nM]	Cis [µM]	Fa	CI		Tala [nM]	Doxo [µg/ml]	Fa	CI		Tala [nM]	MTX [µg/ml]	Fa	CI		Tala [nM]	Carbo/Etop [µg/ml]	Fa	CI
	0.5	50	0.556	0.142		0.5	0.5	0.323	0.542		0.5	0.05	0.403	0.321		0.5	0.005	0.315	0.803		0.5	0.001	0.207	0.421		0.5	0.05	0.225	0.383
	0.5	100	0.678	0.12		0.5	1	0.435	0.422		0.5	0.1	0.327	0.747		0.5	0.01	0.429	0.587		0.5	0.005	0.3	0.216		0.5	0.1	0.256	0.387
	0.5	200	0.731	0.16		0.5	2	0.559	0.359		0.5	0.5	0.541	0.559		0.5	0.05	0.651	0.82		0.5	0.01	0.282	0.246		0.5	0.2	0.316	0.369
	1	50	0.628	0.097		1	0.5	0.333	0.728		1	0.05	0.322	0.731		1	0.005	0.383	0.738		1	0.001	0.286	0.468		1	0.05	0.324	0.289
	1	100	0.695	0.11		1	1	0.417	0.594		1	0.1	0.349	0.854		1	0.01	0.475	0.568		1	0.005	0.267	0.536		1	0.1	0.32	0.358
	1	200	0.749	0.141		1	2	0.601	0.318		1	0.5	0.562	0.554		1	0.05	0.658	0.816		1	0.01	0.294	0.448		1	0.2	0.372	0.335
	5	50	0.615	0.186		5	0.5	0.54	0.651		5	0.05	0.52	0.624		5	0.005	0.558	0.676		5	0.001	0.44	0.939		5	0.05	0.441	0.534
	5	100	0.736	0.102		5	1	0.625	0.428		5	0.1	0.553	0.627		5	0.01	0.577	0.697		5	0.005	0.457	0.855		5	0.1	0.467	0.474
	5	200	0.626	0.411		5	2	0.719	0.278		5	0.5	0.648	0.541		5	0.05	0.713	0.721		5	0.01	0.463	0.828		5	0.2	0.475	0.497
	MNNG-HOS					MNNG-HOS					MNNG-HOS					MNNG-HOS					MNNG-HOS					MNNG-HOS
	Tala [nM]	TMZ [µM]	Fa	CI		Tala [nM]	SN-38 [nM]	Fa	CI		Tala [nM]	Cis [µM]	Fa	CI		Tala [nM]	Doxo [µg/ml]	Fa	CI		Tala [nM]	MTX [µg/ml]	Fa	CI		Tala [nM]	Carbo/Etop [µg/ml]	Fa	CI
	0.5	50	0.7	0.17		0.5	0.5	0.314	0.718		0.5	0.05	0.337	0.576		0.5	0.005	0.348	0.762		0.5	0.001	0.285	0.393		0.5	0.05	0.224	0.836
	0.5	100	0.846	0.172		0.5	1	0.473	0.326		0.5	0.1	0.452	0.205		0.5	0.01	0.477	0.355		0.5	0.005	0.315	0.29		0.5	0.1	0.305	0.271
	0.5	200	0.921	0.204		0.5	2	0.589	0.425		0.5	0.5	0.544	0.199		0.5	0.05	0.593	0.701		0.5	0.01	0.28	0.441		0.5	0.2	0.312	0.248
	1	50	0.784	0.123		1	0.5	0.501	0.258		1	0.05	0.463	0.294		1	0.005	0.481	0.345		1	0.001	0.452	0.147		1	0.05	0.462	0.089
	1	100	0.888	0.134		1	1	0.528	0.324		1	0.1	0.44	0.399		1	0.01	0.526	0.325		1	0.005	0.445	0.158		1	0.1	0.38	0.22
	1	200	0.944	0.158		1	2	0.669	0.382		1	0.5	0.535	0.279		1	0.05	0.634	0.584		1	0.01	0.501	0.095		1	0.2	0.395	0.186
	5	50	0.878	0.078		5	0.5	0.625	0.291		5	0.05	0.562	0.504		5	0.005	0.549	0.621		5	0.001	0.566	0.255		5	0.05	0.435	0.596
	5	100	0.928	0.097		5	1	0.712	0.239		5	0.1	0.537	0.664		5	0.01	0.565	0.602		5	0.005	0.558	0.275		5	0.1	0.471	0.403
	5	200	0.95	0.146		5	2	0.849	0.275		5	0.5	0.647	0.264		5	0.05	0.661	0.616		5	0.01	0.533	0.348		5	0.2	0.499	0.298
	U2OS					U2OS					U2OS					U2OS					U2OS					U2OS
	Tala [nM]	TMZ [µM]	Fa	CI		Tala [nM]	SN-38 [nM]	Fa	CI		Tala [nM]	Cis [µM]	Fa	CI		Tala [nM]	Doxo [µg/ml]	Fa	CI		Tala [nM]	MTX [µg/ml]	Fa	CI		Tala [nM]	Carbo/Etop [µg/ml]	Fa	CI
	0.5	50	0.286	0.425		0.5	0.5	0.154	2		0.5	0.05	0.198	0.233		0.5	0.005	0.121	0.347		0.5	0.001	0.257	1.267		0.5	0.05	0.259	0.234
	0.5	100	0.377	0.307		0.5	1	0.185	2		0.5	0.1	0.229	0.107		0.5	0.01	0.244	0.267		0.5	0.005	0.316	0.103		0.5	0.1	0.263	0.391
	0.5	200	0.412	0.442		0.5	2	0.27	2		0.5	0.5	0.104	2		0.5	0.05	0.281	0.962		0.5	0.01	0.303	0.215		0.5	0.2	0.271	0.677
	1	50	0.2	2		1	0.5	0.235	2		1	0.05	0.254	0.112		1	0.005	0.233	0.246		1	0.001	0.294	0.03		1	0.05	0.277	0.232
	1	100	0.196	2		1	1	0.192	2		1	0.1	0.262	0.096		1	0.01	0.271	0.297		1	0.005	0.238	2		1	0.1	0.289	0.338
	1	200	0.279	1.781		1	2	0.297	2		1	0.5	0.281	0.088		1	0.05	0.287	0.997		1	0.01	0.218	2		1	0.2	0.283	0.647
	5	50	0.282	0.919		5	0.5	0.269	2		5	0.05	0.334	0.098		5	0.005	0.241	0.773		5	0.001	0.263	2		5	0.05	0.253	0.879
	5	100	0.293	0.993		5	1	0.27	2		5	0.1	0.35	0.074		5	0.01	0.255	0.806		5	0.005	0.259	2		5	0.1	0.295	0.542
	5	200	0.328	1.032		5	2	0.372	2		5	0.5	0.337	0.113		5	0.05	0.299	1.334		5	0.01	0.25	2		5	0.2	0.315	0.641
